# Supplementary material for: Atlas of ticks (Acari: Argasidae, Ixodidae) in Germany: 1st data update
Source: Exp Appl Acarol. 2023 Mar 17;89(2):251–74. doi: 10.1007/s10493-023-00784-5 (PMC10020077; doi:10.1007/s10493-023-00784-5)
Supplement: Supplementary file 1 — Supplementary file1 (XLSX 100 kb) [file 10493_2023_784_MOESM1_ESM.xlsx]

## Sheet: Supplement.txt
no	lon	lat	species	accuracy	source
1	12.7352	53.4506	I.arboricola	l	[59]
2	13.5145	52.4709	I.arboricola	l	[59]
3	13.24	52.5	I.rugicollis	x	[59]
4	13.3924	54.0831	I.hexagonus	l	[59]
5	12.963	53.6611	I.canisuga	l	[59]
6	12.0986	54.0986	I.lividus	l	[59]
7	11.446	48.2683	I.lividus	l	[59]
8	9.9304	53.21	I.canisuga	l	[59]
9	12.1446	54.1715	I.arboricola	l	[59]
10	13.35	52.51	I.arboricola	x	[59]
11	9.7282	53.9576	I.trianguliceps	l	[59]
12	13.44	54.37	I.trianguliceps	x	[59]
13	9.9147	52.3626	I.trianguliceps	l	[60]
14	6.8703	53.6383	I.ricinus	h	[61]
15	8.1455	53.714	I.ricinus	h	[61]
16	11.9434	51.5949	I.ricinus	m	[62]
17	11.8974	51.5147	I.ricinus	m	[62]
18	11.8974	51.5147	I.ricinus	m	[63]
19	11.858	51.547	I.ricinus	m	[63]
20	11.864	51.566	I.ricinus	m	[63]
21	12.328	51.377	I.ricinus	m	[63]
22	7.4032	49.4922	I.ricinus	h	[64]
23	7.28489	49.7303	I.ricinus	h	[64]
24	7.28589	49.7309	I.ricinus	h	[64]
25	7.28158	49.7398	I.ricinus	h	[64]
26	7.41343	49.6887	I.ricinus	h	[64]
27	7.40404	49.6941	I.ricinus	h	[64]
28	7.40062	49.6919	I.ricinus	h	[64]
29	7.38903	49.7033	I.ricinus	h	[64]
30	6.97517	49.4375	I.ricinus	h	[64]
31	7.1124	49.2942	I.ricinus	h	[64]
32	7.17296	49.2964	I.ricinus	h	[64]
33	7.14748	49.2862	I.ricinus	h	[64]
34	7.09694	49.2804	I.ricinus	h	[64]
35	7.17046	49.2837	I.ricinus	h	[64]
36	7.07594	49.5628	I.ricinus	h	[64]
37	14.3407	51.757	C.vespertilionis	l	[65]
38	11.4187	48.1946	I.ricinus	h	[66]
39	12.0858	49.0155	I.ricinus	h	[66]
40	11.4121	48.7666	I.ricinus	h	[66]
41	10.8817	48.3583	I.ricinus	h	[66]
42	11.3482	47.9622	I.ricinus	h	[66]
43	7.87	54.188	I.frontalis	h	[67]
44	11.5676	47.5859	I.ricinus	h	[68]
45	11.5676	47.5859	I.trianguliceps	h	[68]
46	7.1016	50.7676	Ha.punctata	l	[69]
47	7.1016	50.7676	I.ricinus	l	[69]
48	7.1016	50.7676	I.hexagonus	l	[69]
49	7.225	50.8	Ha.punctata	l	[69]
50	11.193	47.6796	I.ricinus	l	[70]
51	11.1142	47.584	I.ricinus	l	[70]
52	10.7484	47.5584	I.ricinus	l	[70]
53	10.7671	47.603	I.ricinus	l	[70]
54	13.487	52.158	I.hexagonus	l	[71]
55	13.506	52.172	I.canisuga	l	[71]
56	13.487	52.158	I.trianguliceps	l	[71]
57	13.487	52.158	I.vespertilionis	l	[71]
58	14.4147	51.8387	I.apronophorus	l	[71]
59	12.746	52.314	D.reticulatus	l	[71]
60	13.934	53.0547	Ha.concinna	l	[71]
61	10.4077	53.6402	I.trianguliceps	l	[72]
62	9.7835	53.6953	I.trianguliceps	l	[72]
63	10.4077	53.6402	I.ricinus	l	[72]
64	9.7835	53.6953	I.ricinus	l	[72]
65	7.1327	50.7156	I.ricinus	l	[73]
66	7.14492	50.6575	I.ricinus	l	[73]
67	7.07576	50.6757	I.ricinus	l	[73]
68	7.113	50.6852	I.ricinus	l	[73]
69	7.09512	50.6943	I.ricinus	l	[73]
70	7.08434	50.6792	I.ricinus	l	[73]
71	7.09008	50.6791	I.ricinus	l	[73]
72	7.07174	50.6974	I.ricinus	l	[73]
73	7.12972	50.6634	I.ricinus	l	[73]
74	7.09243	50.6975	I.ricinus	l	[73]
75	7.10462	50.6817	I.ricinus	l	[73]
76	7.18806	50.7096	I.ricinus	l	[73]
77	7.17519	50.7375	I.ricinus	l	[73]
78	7.07198	50.691	I.ricinus	l	[73]
79	7.09661	50.6846	I.ricinus	l	[73]
80	7.09644	50.6788	I.ricinus	l	[73]
81	7.0636	50.6513	I.ricinus	l	[73]
82	7.04693	50.6296	I.ricinus	l	[73]
83	7.08872	50.6667	I.ricinus	l	[73]
84	7.08861	50.6848	I.ricinus	l	[73]
85	7.03865	50.6788	I.ricinus	l	[73]
86	12.3928	48.2147	A.reflexus	u	[74]
87	11.3727	47.6444	C.vespertilionis	u	[74]
88	11.7377	48.559	C.vespertilionis	u	[74]
89	11.7887	48.9352	C.vespertilionis	u	[74]
90	12.0659	47.9671	C.vespertilionis	u	[74]
91	12.2056	48.4159	C.vespertilionis	u	[74]
92	12.3928	48.2147	C.vespertilionis	u	[74]
93	12.6792	48.4993	C.vespertilionis	u	[74]
94	12.8252	48.2828	C.vespertilionis	u	[74]
95	12.9021	48.4167	C.vespertilionis	u	[74]
96	8.77356	53.0463	C.vespertilionis	l	[75]
97	8.63501	53.1804	C.vespertilionis	l	[75]
98	8.22853	48.7656	C.vespertilionis	l	[76]
99	8.17297	49.0208	C.vespertilionis	l	[76]
100	7.71141	49.0886	C.vespertilionis	l	[76]
101	8.14872	49.3503	C.vespertilionis	l	[76]
102	8.67243	49.3988	C.vespertilionis	l	[76]
103	8.65119	49.8728	C.vespertilionis	l	[76]
104	8.66341	49.9915	C.vespertilionis	l	[76]
105	8.2398	50.1383	C.vespertilionis	l	[76]
106	8.79736	50.3505	C.vespertilionis	l	[76]
107	8.29978	50.6782	C.vespertilionis	l	[76]
108	8.24008	51.5102	C.vespertilionis	l	[76]
109	7.95755	51.6184	C.vespertilionis	l	[76]
110	10.1756	51.7604	C.vespertilionis	l	[76]
111	8.56213	51.764	C.vespertilionis	l	[76]
112	7.91009	51.8712	C.vespertilionis	l	[76]
113	9.05071	51.951	C.vespertilionis	l	[76]
114	9.95726	52.1542	C.vespertilionis	l	[76]
115	8.89491	52.2964	C.vespertilionis	l	[76]
116	13.3983	52.5164	C.vespertilionis	l	[76]
117	9.60547	52.7294	C.vespertilionis	l	[76]
118	13.7116	52.7414	C.vespertilionis	l	[76]
119	9.84214	52.9847	C.vespertilionis	l	[76]
120	10.4171	53.2173	C.vespertilionis	l	[76]
121	10.6866	53.8655	C.vespertilionis	l	[76]
122	10.4466	54.1368	C.vespertilionis	l	[76]
123	10.4491	54.1993	C.vespertilionis	l	[76]
124	8.1715	49.0235	I.arboricola	l	[76]
125	8.3525	49.2942	I.arboricola	l	[76]
126	7.7758	48.196	I.arboricola	l	[76]
127	9.2187	52.7788	I.ricinus	l	[76]
128	9.8695	51.8209	I.ricinus	l	[76]
129	9.3416	52.5716	I.ricinus	l	[76]
130	9.417	52.4439	I.ricinus	l	[76]
131	8.1715	49.0235	I.ricinus	l	[76]
132	8.3525	49.2942	I.ricinus	l	[76]
133	7.8764	49.2096	I.ricinus	l	[76]
134	13.3833	52.4875	R.sanguineus	l	[77]
135	13.3667	52.4833	R.sanguineus	l	[77]
136	13.323	52.4577	R.sanguineus	l	[77]
137	13.3833	52.4667	R.sanguineus	l	[77]
138	13.3384	52.5502	R.sanguineus	l	[77]
139	13.3167	52.4833	R.sanguineus	l	[77]
140	13.259	52.434	R.sanguineus	l	[77]
141	8.5918	53.5387	R.sanguineus	l	[77]
142	10.1224	54.3212	R.sanguineus	l	[77]
143	8.2811	50.928	R.sanguineus	l	[77]
144	10.1432	51.378	C.vespertilionis	l	[78]
145	9.7361	48.9452	C.vespertilionis	l	[79]
146	13.6246	52.3724	C.vespertilionis	l	[80]
147	14.249	52.1716	A.reflexus	l	[80]
148	6.8101	51.0183	D.marginatus	h	[81]
149	13.3832	52.0664	C.vespertilionis	l	[82]
150	7.6979	50.4063	C.vespertilionis	l	[83]
151	11.4338	48.2626	C.vespertilionis	l	[83]
152	13.2172	52.3843	C.vespertilionis	l	[84]
153	8.9669	48.5547	C.vespertilionis	h	[85]
154	8.9669	48.5547	I.ricinus	h	[85]
155	10.3168	53.9355	I.vespertilionis	h	[86]
156	9.582	49.99	I.lividus	l	[87]
157	9.1441	49.9918	A.reflexus	l	[87]
158	9.1361	49.9619	A.reflexus	l	[87]
159	9.1548	48.7763	A.reflexus	l	[87]
160	9.225	48.808	A.reflexus	l	[87]
161	11.0786	49.4577	A.reflexus	l	[87]
162	9.58	49.9878	I.frontalis	l	[87]
163	9.0628	50.0628	I.hexagonus	l	[87]
164	9.606	50.0078	I.hexagonus	l	[87]
165	9.58	49.9878	I.hexagonus	l	[87]
166	9.3645	49.931	I.ricinus	l	[87]
167	9.1361	49.9619	I.ricinus	l	[87]
168	8.66972	50.5872	R.sanguineus	l	[88]
169	8.7292	50.5097	R.sanguineus	l	[88]
170	8.67639	50.5286	R.sanguineus	l	[88]
171	8.86139	50.6761	R.sanguineus	l	[88]
172	8.78639	50.6078	R.sanguineus	l	[88]
173	8.66222	50.4367	R.sanguineus	l	[88]
174	8.72611	50.3808	R.sanguineus	l	[88]
175	8.755	50.3353	R.sanguineus	l	[88]
176	8.68222	50.1106	R.sanguineus	l	[88]
177	8.91667	50.1833	R.sanguineus	l	[88]
178	8.24	50.0825	R.sanguineus	l	[88]
179	8.61049	50.2292	R.sanguineus	l	[88]
180	7.475	51.3594	R.sanguineus	l	[88]
181	8.45	50.0097	R.sanguineus	l	[88]
182	8.46622	49.4878	R.sanguineus	l	[88]
183	8.66972	49.5561	R.sanguineus	l	[88]
184	8.65891	49.5138	R.sanguineus	l	[88]
185	8.6728	49.4483	R.sanguineus	l	[88]
186	8.7552	49.4233	R.sanguineus	l	[88]
187	8.69707	49.4103	R.sanguineus	l	[88]
188	8.7825	49.3552	R.sanguineus	l	[88]
189	8.8035	49.3871	R.sanguineus	l	[88]
190	8.8984	49.447	R.sanguineus	l	[88]
191	9.73861	52.3744	R.sanguineus	l	[88]
192	9.59806	52.4183	R.sanguineus	l	[88]
193	8.59417	49.3933	R.sanguineus	l	[88]
194	11.4289	48.1189	R.sanguineus	l	[88]
195	10.1274	53.2271	R.sanguineus	l	[88]
196	9.9927	53.5488	R.sanguineus	l	[88]
197	10.5211	52.2692	R.sanguineus	l	[88]
198	7.62869	51.9629	R.sanguineus	l	[88]
199	10.9719	49.0306	R.sanguineus	l	[88]
200	10.969	49.0596	R.sanguineus	l	[88]
201	11.5756	48.1372	R.sanguineus	l	[88]
202	11.6667	48.0667	R.sanguineus	l	[88]
203	10.01	52.0582	I.vespertilionis	l	[89]
204	10.9287	52.5006	I.ricinus	l	[89]
205	13.905	53.1392	I.vespertilionis	l	[90]
206	13.8	53.2831	C.vespertilionis	l	[90]
207	13.186	53.4545	C.vespertilionis	h	[90]
208	7.8547	51.3761	I.vespertilionis	h	[91]
209	8.8032	53.0816	D.reticulatus	l	[92]
210	14.096	53.932	C.vespertilionis	l	[93]
211	11.0804	51.7635	D.reticulatus	l	[94]
212	11.2961	51.4823	D.reticulatus	l	[94]
213	11.4842	51.6653	D.reticulatus	l	[94]
214	11.665	51.6246	D.reticulatus	l	[94]
215	11.7954	51.6719	D.reticulatus	l	[94]
216	12.038	51.4811	D.reticulatus	l	[94]
217	12.2497	51.6617	D.reticulatus	l	[94]
218	12.3164	51.6285	D.reticulatus	l	[94]
219	12.3834	51.6685	D.reticulatus	l	[94]
220	13.2119	51.346	D.reticulatus	l	[94]
221	13.3083	51.2828	D.reticulatus	l	[94]
222	13.6557	51.1401	D.reticulatus	l	[94]
223	13.392	51.3791	D.reticulatus	l	[94]
224	12.6697	51.767	D.reticulatus	l	[94]
225	12.312	51.848	D.reticulatus	l	[94]
226	12.4365	51.8379	D.reticulatus	l	[94]
227	12.4655	51.9301	D.reticulatus	l	[94]
228	12.0609	51.8196	D.reticulatus	l	[94]
229	12.1334	51.75	D.reticulatus	l	[94]
230	7.35472	51.2992	I.vespertilionis	h	[95]
231	7.9564	51.1412	I.vespertilionis	h	[96]
232	11.1134	49.4245	Ha.punctata	m	[97]
233	11.2833	47.7333	I.ricinus	l	[98]
234	11.5956	47.8502	I.ricinus	l	[98]
235	12.2619	47.6903	I.ricinus	l	[98]
236	12.3167	47.7667	I.ricinus	l	[98]
237	12.2167	47.7833	I.ricinus	l	[98]
238	12.1833	47.6167	I.ricinus	l	[98]
239	11.95	47.7167	I.ricinus	l	[98]
240	9.82972	47.6494	I.ricinus	l	[98]
241	9.77778	47.61	I.ricinus	l	[98]
242	9.9036	47.6295	I.ricinus	l	[98]
243	10.3694	47.5053	I.ricinus	l	[98]
244	10.2367	47.4958	I.ricinus	l	[98]
245	10.2448	47.42	I.ricinus	l	[98]
246	10.315	47.4982	I.ricinus	l	[98]
247	13.345	50.9178	A.reflexus	l	[99]
248	12.4968	51.3811	A.reflexus	l	[99]
249	13.2509	52.6002	I.canisuga	m	[100]
250	13.2479	52.5609	I.canisuga	m	[100]
251	13.1451	52.4186	I.canisuga	m	[100]
252	13.2318	52.5103	I.canisuga	m	[100]
253	13.4416	52.4929	I.ricinus	m	[100]
254	13.3825	52.4429	I.hexagonus	m	[100]
255	13.4077	52.4651	I.hexagonus	m	[100]
256	13.4077	52.4651	I.canisuga	m	[100]
257	13.3424	52.5842	I.hexagonus	m	[100]
258	13.1436	52.5453	I.hexagonus	m	[100]
259	13.4339	52.4403	I.hexagonus	m	[100]
260	13.141	52.4695	I.ricinus	h	[101]
261	13.2715	52.6058	I.ricinus	h	[101]
262	13.3025	52.4539	I.ricinus	h	[101]
263	13.3595	52.5214	I.ricinus	h	[101]
264	13.141	52.4695	I.trianguliceps	h	[101]
265	13.2715	52.6058	I.trianguliceps	h	[101]
266	11.6475	52.1143	I.ricinus	h	[102]
267	11.6437	52.166	I.ricinus	h	[102]
268	9.21667	48.4833	C.vespertilionis	l	[103]
269	8.87083	48.5967	C.vespertilionis	l	[103]
270	9.192	48.7756	C.vespertilionis	l	[103]
271	9.72361	48.2833	C.vespertilionis	l	[103]
272	9.1123	48.8143	C.vespertilionis	l	[103]
273	8.24083	48.7619	C.vespertilionis	l	[103]
274	8.49556	49.0094	C.vespertilionis	l	[103]
275	8.35	49.0333	C.vespertilionis	l	[103]
276	8.27944	48.8725	C.vespertilionis	l	[103]
277	7.84988	47.9948	C.vespertilionis	l	[103]
278	8.96722	48.5547	C.vespertilionis	l	[103]
279	8.425	49.0083	C.vespertilionis	l	[103]
280	13.3606	52.4816	A.reflexus	h	[104]
281	13.4235	52.4942	A.reflexus	h	[104]
282	13.4002	52.4942	A.reflexus	h	[104]
283	13.3351	52.5049	A.reflexus	h	[104]
284	13.3242	52.5223	A.reflexus	h	[104]
285	13.3831	52.4957	A.reflexus	h	[104]
286	13.4242	52.5077	A.reflexus	h	[104]
287	13.3042	52.5058	A.reflexus	h	[104]
288	13.3434	52.4548	I.ricinus	h	[105]
289	13.4027	52.4862	I.ricinus	h	[105]
290	13.2495	52.5043	I.ricinus	h	[105]
291	13.1152	52.4239	I.ricinus	h	[105]
292	13.1772	52.5002	I.ricinus	h	[105]
293	13.1349	52.4863	I.ricinus	h	[105]
294	13.1573	52.4814	I.ricinus	h	[105]
295	13.2926	52.6547	I.ricinus	h	[105]
296	13.2929	52.658	I.ricinus	h	[106]
297	13.3021	52.6579	I.ricinus	h	[106]
298	13.3152	52.6591	I.ricinus	h	[106]
299	13.2697	52.5954	I.ricinus	h	[106]
300	13.177	52.5773	I.ricinus	h	[106]
301	13.186	52.5819	I.ricinus	h	[106]
302	13.1221	52.4312	I.ricinus	h	[106]
303	13.1094	52.4196	I.ricinus	h	[106]
304	13.1245	52.4277	I.ricinus	h	[106]
305	13.1662	52.4641	I.ricinus	h	[106]
306	13.0966	52.4127	I.ricinus	h	[106]
307	13.171	52.416	I.ricinus	h	[106]
308	13.1502	52.4036	I.ricinus	h	[106]
309	13.2535	52.4649	I.ricinus	h	[106]
310	13.1995	52.4284	I.ricinus	h	[106]
311	13.1698	52.4815	I.ricinus	h	[106]
312	13.2562	52.6261	I.ricinus	h	[106]
313	13.1988	52.4783	I.ricinus	h	[106]
314	13.0959	52.418	I.ricinus	h	[106]
315	13.2341	52.4907	I.ricinus	h	[106]
316	13.4304	52.5282	I.ricinus	h	[106]
317	12.9773	52.4001	I.ricinus	h	[106]
318	13.0499	52.4035	I.ricinus	h	[106]
319	13.18	52.4139	D.reticulatus	h	[106]
320	13.2413	52.492	D.reticulatus	h	[106]
321	13.2341	52.4907	D.reticulatus	h	[106]
322	13.1931	52.3504	I.ricinus	h	[107]
323	13.1252	52.4326	I.frontalis	h	[107]
324	13.7283	52.6336	Hy.rufipes	l	[107]
325	13.78	52.47	Hy.rufipes	l	[107]
326	13.222	52.4	Hy.rufipes	l	[107]
327	13.4912	52.5758	D.reticulatus	h	[107]
328	13.1438	52.4778	I.ricinus	l	[108]
329	13.1522	52.4777	I.hexagonus	l	[108]
330	13.5498	52.496	I.hexagonus	l	[108]
331	13.5516	52.4814	I.ricinus	l	[108]
332	14.3307	52.5192	I.hexagonus	l	[108]
333	13.127	52.5495	D.reticulatus	l	[108]
334	13.5753	52.6276	D.reticulatus	l	[108]
335	13.4111	52.4136	I.ricinus	l	[108]
336	13.2624	52.6464	I.ricinus	l	[108]
337	13.2567	52.4671	I.hexagonus	l	[108]
338	12.8948	52.36	I.hexagonus	l	[108]
339	13.5336	52.3884	I.hexagonus	l	[108]
340	13.321	52.6206	I.ricinus	l	[108]
341	12.8652	52.0913	I.hexagonus	l	[108]
342	13.5156	52.4863	I.hexagonus	l	[108]
343	13.14	52.4828	I.hexagonus	l	[108]
344	12.918	52.35	I.ricinus	l	[108]
345	13.705	52.3016	I.hexagonus	l	[108]
346	13.462	52.2122	I.hexagonus	l	[108]
347	13.1997	52.4323	I.hexagonus	l	[108]
348	13.4105	52.3653	D.reticulatus	l	[108]
349	13.3962	52.5698	I.hexagonus	l	[108]
350	13.3897	52.5724	D.reticulatus	l	[108]
351	13.18	52.4125	I.hexagonus	l	[108]
352	13.1903	52.4233	I.ricinus	l	[108]
353	11.5716	50.833	D.reticulatus	l	[109]
354	10.47	51.266	D.reticulatus	l	[109]
355	10.343	51.319	D.reticulatus	l	[109]
356	12.034	51.385	D.reticulatus	l	[109]
357	11.755	51.855	D.reticulatus	l	[109]
358	11.153	51.7205	D.reticulatus	l	[109]
359	11.181	51.8574	D.reticulatus	l	[109]
360	10.694	51.8146	D.reticulatus	l	[109]
361	10.491	51.7536	D.reticulatus	l	[109]
362	11.0025	49.0257	I.ricinus	l	[110]
363	11.1884	48.5228	I.ricinus	l	[110]
364	10.9852	48.5374	I.ricinus	l	[110]
365	10.8335	48.5958	I.ricinus	l	[110]
366	10.7212	48.4391	I.ricinus	l	[110]
367	10.5973	48.3545	I.ricinus	l	[110]
368	10.5228	48.1477	I.ricinus	l	[110]
369	10.5514	47.8226	I.ricinus	l	[110]
370	10.6893	47.5862	I.ricinus	l	[110]
371	9.5168	47.9326	I.ricinus	l	[110]
372	11.1053	48.3361	I.ricinus	l	[110]
373	10.8571	48.22	I.ricinus	l	[110]
374	10.8362	48.3768	I.ricinus	l	[110]
375	14.0341	53.6434	I.ricinus	h	[111]
376	14.0438	53.7338	I.ricinus	h	[111]
377	14.0461	53.6807	I.ricinus	h	[111]
378	12.1352	54.1887	I.ricinus	h	[111]
379	13.6647	53.7112	I.ricinus	h	[111]
380	12.1352	54.1887	D.reticulatus	h	[111]
381	14.0341	53.6434	D.reticulatus	h	[111]
382	13.6647	53.7112	D.reticulatus	h	[111]
383	14.0341	53.6434	Ha.concinna	h	[111]
384	14.0461	53.6807	Ha.concinna	h	[111]
385	14.0438	53.7338	Ha.concinna	h	[111]
386	9.75806	50.4769	I.ricinus	h	[112]
387	9.81333	50.4514	I.ricinus	h	[112]
388	9.77111	50.4606	I.ricinus	h	[112]
389	10.1456	50.5203	I.ricinus	h	[112]
390	9.92083	50.7403	I.ricinus	h	[112]
391	9.75806	50.4769	I.ricinus	h	[112]
392	10.1097	50.3581	I.ricinus	h	[112]
393	9.77417	50.4392	I.ricinus	h	[112]
394	9.77111	50.4606	I.ricinus	h	[112]
395	9.96833	50.52	I.hexagonus	h	[112]
396	9.80028	50.4872	I.ricinus	h	[112]
397	9.79194	50.4533	I.ricinus	h	[112]
398	9.96833	50.52	I.canisuga	h	[112]
399	12.883	52.61	I.canisuga	l	[113]
400	12.883	52.61	I.hexagonus	l	[113]
401	13.241	52.755	I.hexagonus	l	[113]
402	11.519	50.961	I.hexagonus	h	[114]
403	11.324	47.779	I.hexagonus	h	[114]
404	10.144	53.588	I.hexagonus	h	[114]
405	10.6022	54.1619	I.trianguliceps	l	[115]
406	10.6165	54.17	I.trianguliceps	l	[115]
407	12.7555	53.7653	I.trianguliceps	l	[115]
408	10.6022	54.1619	I.canisuga	l	[115]
409	10.6165	54.17	I.hexagonus	l	[115]
410	12.9839	50.8162	I.ricinus	l	[116]
411	14.7153	51.5493	I.ricinus	l	[116]
412	13.03	50.5009	I.ricinus	l	[116]
413	13.8406	51.1024	I.ricinus	l	[116]
414	12.9617	50.7663	I.ricinus	l	[116]
415	14.2256	50.8802	I.ricinus	l	[116]
416	14.065	50.92	I.ricinus	l	[116]
417	12.0458	50.9353	I.ricinus	l	[116]
418	12.0755	50.8376	I.ricinus	l	[116]
419	12.2215	50.6264	I.ricinus	l	[116]
420	13.5096	50.9543	I.ricinus	l	[116]
421	12.6905	51.135	I.ricinus	l	[116]
422	12.4679	50.37	I.ricinus	l	[116]
423	14.6272	51.5395	I.ricinus	l	[116]
424	12.5898	51.2917	I.ricinus	l	[116]
425	14.7459	50.8363	I.ricinus	l	[116]
426	12.1696	50.5556	I.ricinus	l	[116]
427	14.4044	51.5352	I.ricinus	l	[116]
428	14.6371	51.5082	I.ricinus	l	[116]
429	11.6324	48.1974	I.ricinus	h	[117]
430	11.2543	48.3105	I.ricinus	h	[117]
431	12.0846	47.9078	I.ricinus	h	[117]
432	11.7885	49.4804	I.ricinus	h	[117]
433	13.2707	48.6707	I.ricinus	h	[117]
434	14.6822	50.948	I.trianguliceps	l	[118]
435	11.9405	47.6578	I.trianguliceps	h	[119]
436	11.9059	47.6733	I.trianguliceps	h	[119]
437	11.9243	47.6738	I.trianguliceps	h	[119]
438	11.9243	47.6738	I.ricinus	h	[119]
439	9.145	48.256	I.arboricola	l	[120]
440	12.3692	51.3497	I.arboricola	h	[121]
441	13.0145	52.7795	I.apronophorus	l	[122]
442	9.7838	48.4161	I.ricinus	h	[123]
443	11.2363	47.4398	I.ricinus	h	[123]
444	13.2334	52.4904	I.ricinus	h	[123]
445	8.6932	49.7289	I.ricinus	h	[123]
446	9.9375	53.1536	I.ricinus	m	[123]
447	8.9175	51.8692	I.ricinus	m	[123]
448	14.1869	50.9166	I.ricinus	m	[123]
449	6.5448	49.5034	I.ricinus	m	[123]
450	13.05	52.4037	I.ricinus	h	[123]
451	8.8181	53.0888	I.ricinus	h	[123]
452	9.8273	53.4664	I.ricinus	h	[123]
453	11.4003	53.6273	I.ricinus	h	[123]
454	9.7868	53.112	I.ricinus	h	[123]
455	9.9571	51.8763	I.ricinus	h	[123]
456	7.7549	49.1968	I.ricinus	m	[123]
457	6.9745	49.2461	I.ricinus	h	[123]
458	9.2446	54.0018	I.ricinus	h	[123]
459	9.1367	48.7826	I.ricinus	h	[123]
460	11.0251	49.414	I.ricinus	m	[123]
461	11.6076	48.1671	I.ricinus	h	[123]
462	13.435	52.5289	I.ricinus	h	[123]
463	13.2334	52.4904	D.reticulatus	h	[123]
464	8.99401	49.6634	I.ricinus	l	[124]
465	9.14194	49.3492	I.ricinus	l	[124]
466	8.68389	49.4058	I.ricinus	l	[124]
467	8.8643	49.446	I.ricinus	l	[124]
468	8.8643	49.446	D.reticulatus	l	[124]
469	8.67755	49.7932	C.vespertilionis	h	[125]
470	8.74179	49.9366	C.vespertilionis	h	[125]
471	9.66937	50.5548	C.vespertilionis	h	[125]
472	9.67091	50.5591	C.vespertilionis	h	[125]
473	9.68738	50.5613	C.vespertilionis	h	[125]
474	8.67957	49.8615	C.vespertilionis	h	[125]
475	8.87385	51.2725	C.vespertilionis	h	[125]
476	9.99718	50.5888	C.vespertilionis	h	[125]
477	9.7914	50.452	C.vespertilionis	h	[125]
478	9.38218	51.4946	C.vespertilionis	h	[125]
479	9.68114	50.5534	C.vespertilionis	h	[125]
480	9.67837	50.5581	C.vespertilionis	h	[125]
481	9.66777	50.5813	C.vespertilionis	h	[125]
482	9.46414	50.8575	C.vespertilionis	h	[125]
483	9.47365	51.312	C.vespertilionis	h	[125]
484	9.6785	50.5534	C.vespertilionis	h	[125]
485	9.6595	50.5555	C.vespertilionis	h	[125]
486	9.7033	50.4647	C.vespertilionis	h	[125]
487	9.64161	50.2649	I.hexagonus	h	[125]
488	8.03544	50.4884	I.hexagonus	h	[125]
489	7.77849	50.0797	D.marginatus	h	[126]
490	9.82933	50.8709	I.ariadnae	h	[126]
491	7.99791	50.3818	I.canisuga	h	[126]
492	9.85302	51.3196	I.canisuga	h	[126]
493	7.86561	50.0875	I.canisuga	h	[126]
494	9.84629	51.0028	I.canisuga	h	[126]
495	10.077	51.214	I.canisuga	h	[126]
496	10.1677	51.1163	I.canisuga	h	[126]
497	7.12	49.57	I.canisuga	u	[126]
498	7.32	49.28	I.canisuga	u	[126]
499	6.64	49.38	I.canisuga	u	[126]
500	7.27	49.98	I.canisuga	u	[126]
501	7.32	49.28	I.canisuga	u	[126]
502	7.47	49.38	I.canisuga	u	[126]
503	6.67	49.46	I.canisuga	u	[126]
504	6.69	49.34	I.canisuga	u	[126]
505	7.19	49.94	I.canisuga	u	[126]
506	7.97	49.11	I.canisuga	u	[126]
507	8.18	49.51	I.canisuga	u	[126]
508	7.32	49.28	I.canisuga	u	[126]
509	6.67	49.46	I.canisuga	u	[126]
510	8.02221	50.2762	I.hexagonus	h	[126]
511	7.99791	50.3818	I.hexagonus	h	[126]
512	8.37454	50.5147	I.hexagonus	h	[126]
513	8.96952	51.2472	I.hexagonus	h	[126]
514	8.38959	50.6151	I.hexagonus	h	[126]
515	9.85302	51.3196	I.hexagonus	h	[126]
516	9.95223	51.0025	I.hexagonus	h	[126]
517	10.2005	51.0138	I.hexagonus	h	[126]
518	9.80218	50.7731	I.hexagonus	h	[126]
519	8.02509	50.2775	I.hexagonus	h	[126]
520	7.6688	47.7671	I.hexagonus	h	[126]
521	9.8508	51.0564	I.hexagonus	h	[126]
522	10.1677	51.1163	I.hexagonus	h	[126]
523	9.87316	51.919	I.hexagonus	h	[126]
524	6.86	49.49	I.hexagonus	u	[126]
525	7.39	49.84	I.hexagonus	u	[126]
526	6.96	49.86	I.hexagonus	u	[126]
527	6.95	49.83	I.hexagonus	u	[126]
528	6.74	49.39	I.hexagonus	u	[126]
529	7.16	49.95	I.hexagonus	u	[126]
530	8.05609	49.7344	I.hexagonus	u	[126]
531	7.78	49.73	I.hexagonus	u	[126]
532	6.69341	49.3373	I.hexagonus	u	[126]
533	7.56	49.55	I.hexagonus	u	[126]
534	7.59	49.16	I.hexagonus	u	[126]
535	6.61	49.35	I.hexagonus	u	[126]
536	7.89	49.66	I.hexagonus	u	[126]
537	7.45	49.22	I.hexagonus	u	[126]
538	6.75	49.5	I.hexagonus	u	[126]
539	7.24	49.24	I.hexagonus	u	[126]
540	7.47	49.38	I.hexagonus	u	[126]
541	6.86	49.49	I.hexagonus	u	[126]
542	6.92882	49.8315	I.hexagonus	u	[126]
543	7.59236	49.238	I.hexagonus	u	[126]
544	7.48994	49.235	I.hexagonus	u	[126]
545	8.18	49.51	I.hexagonus	u	[126]
546	8.15	49.24	I.hexagonus	u	[126]
547	6.88	49.39	I.hexagonus	u	[126]
548	7.4	49.88	I.hexagonus	u	[126]
549	7.32	49.28	I.hexagonus	u	[126]
550	7.44	49.29	I.hexagonus	u	[126]
551	6.67	49.46	I.hexagonus	u	[126]
552	7.11	49.58	I.hexagonus	u	[126]
553	7.81	49.07	I.hexagonus	u	[126]
554	7.3	49.29	I.hexagonus	u	[126]
555	6.68	49.33	I.hexagonus	u	[126]
556	9.67496	50.5819	I.ricinus	h	[126]
557	7.99791	50.3818	I.ricinus	h	[126]
558	9.35321	50.1659	I.ricinus	h	[126]
559	9.78798	50.8735	I.ricinus	h	[126]
560	7.97013	50.15	I.ricinus	h	[126]
561	10.0646	50.6162	I.ricinus	h	[126]
562	9.03299	51.159	I.ricinus	h	[126]
563	8.97912	51.1473	I.ricinus	h	[126]
564	8.9608	51.1119	I.ricinus	h	[126]
565	9.64549	50.6097	I.ricinus	h	[126]
566	8.91587	51.1509	I.ricinus	h	[126]
567	8.91634	51.1526	I.ricinus	h	[126]
568	9.23074	50.5552	I.ricinus	h	[126]
569	9.22235	50.5586	I.ricinus	h	[126]
570	9.50698	50.3845	I.ricinus	h	[126]
571	9.55293	50.3277	I.ricinus	h	[126]
572	9.17428	50.1223	I.ricinus	h	[126]
573	8.93461	51.1571	I.ricinus	h	[126]
574	8.9142	51.149	I.ricinus	h	[126]
575	10.0292	50.6852	I.ricinus	h	[126]
576	9.70799	50.5709	I.ricinus	h	[126]
577	9.14772	50.2513	I.ricinus	h	[126]
578	9.64549	50.6097	I.ricinus	h	[126]
579	7.95502	50.1028	I.ricinus	h	[126]
580	8.03477	50.1389	I.ricinus	h	[126]
581	8.67797	51.0727	I.ricinus	h	[126]
582	9.89438	50.8348	I.ricinus	h	[126]
583	10.0646	50.6162	I.ricinus	h	[126]
584	9.05871	50.1191	I.ricinus	h	[126]
585	9.90144	50.8414	I.ricinus	h	[126]
586	9.89182	50.8282	I.ricinus	h	[126]
587	9.60846	50.6904	I.ricinus	h	[126]
588	10.0569	50.5751	I.ricinus	h	[126]
589	10.0549	50.5755	I.ricinus	h	[126]
590	10.0506	50.578	I.ricinus	h	[126]
591	9.64568	50.6103	I.ricinus	h	[126]
592	8.99343	51.1487	I.ricinus	h	[126]
593	8.99636	51.1452	I.ricinus	h	[126]
594	9.0576	50.152	I.ricinus	h	[126]
595	10.0597	50.5232	I.ricinus	h	[126]
596	9.84629	51.0028	I.ricinus	h	[126]
597	8.17816	50.7075	I.ricinus	h	[126]
598	10.0303	51.0455	I.ricinus	h	[126]
599	9.52443	50.9068	I.ricinus	h	[126]
600	9.56413	50.925	I.ricinus	h	[126]
601	10.0395	50.5167	I.ricinus	h	[126]
602	10.0385	50.5194	I.ricinus	h	[126]
603	9.53053	50.2627	I.ricinus	h	[126]
604	8.91798	50.9601	I.ricinus	h	[126]
605	9.04882	51.1466	I.ricinus	h	[126]
606	9.04777	51.1467	I.ricinus	h	[126]
607	9.04564	51.1478	I.ricinus	h	[126]
608	9.04048	51.1497	I.ricinus	h	[126]
609	9.04202	51.1432	I.ricinus	h	[126]
610	8.91849	51.1655	I.ricinus	h	[126]
611	8.92848	51.1676	I.ricinus	h	[126]
612	9.0361	51.1446	I.ricinus	h	[126]
613	9.03526	51.1448	I.ricinus	h	[126]
614	9.0439	51.1492	I.ricinus	h	[126]
615	9.03764	51.1494	I.ricinus	h	[126]
616	9.31034	50.1585	I.ricinus	h	[126]
617	8.10011	50.2427	I.ricinus	h	[126]
618	8.59962	50.8048	I.ricinus	h	[126]
619	9.65823	50.612	I.ricinus	h	[126]
620	9.91661	50.4835	I.ricinus	h	[126]
621	8.6227	50.9877	I.ricinus	h	[126]
622	8.59208	50.1019	I.ricinus	h	[126]
623	7.87143	50.1103	I.ricinus	h	[126]
624	8.94795	51.1338	I.ricinus	h	[126]
625	8.95797	51.1248	I.ricinus	h	[126]
626	8.94041	51.1259	I.ricinus	h	[126]
627	8.94574	51.1263	I.ricinus	h	[126]
628	8.94495	51.1322	I.ricinus	h	[126]
629	8.92984	51.1373	I.ricinus	h	[126]
630	8.78454	50.9606	I.ricinus	h	[126]
631	8.76914	50.9669	I.ricinus	h	[126]
632	8.77718	50.9252	I.ricinus	h	[126]
633	8.9715	51.1705	I.ricinus	h	[126]
634	9.71113	50.5	I.ricinus	h	[126]
635	8.65715	50.6787	I.ricinus	h	[126]
636	9.00743	51.1609	I.ricinus	h	[126]
637	8.99842	51.1633	I.ricinus	h	[126]
638	8.99842	51.1633	I.ricinus	h	[126]
639	9.01563	51.1465	I.ricinus	h	[126]
640	8.64594	50.6741	I.ricinus	h	[126]
641	8.6617	50.6822	I.ricinus	h	[126]
642	8.80462	50.8119	I.ricinus	h	[126]
643	8.80292	50.8069	I.ricinus	h	[126]
644	8.94242	51.1573	I.ricinus	h	[126]
645	8.61417	50.6652	I.ricinus	h	[126]
646	8.64433	50.6831	I.ricinus	h	[126]
647	10.0126	50.608	I.ricinus	h	[126]
648	9.99666	50.5964	I.ricinus	h	[126]
649	9.7108	50.5044	I.ricinus	h	[126]
650	8.92499	51.118	I.ricinus	h	[126]
651	8.92622	51.1214	I.ricinus	h	[126]
652	10.0716	50.6578	I.ricinus	h	[126]
653	8.77715	48.9408	I.ricinus	h	[126]
654	8.56172	48.2929	I.ricinus	h	[126]
655	9.36637	50.7153	I.ricinus	h	[126]
656	8.92667	51.146	I.ricinus	h	[126]
657	9.67496	50.5819	I.ricinus	h	[126]
658	9.67496	50.5819	I.ricinus	h	[126]
659	9.49401	50.4336	I.ricinus	h	[126]
660	8.76248	51.3538	I.ricinus	h	[126]
661	8.75567	51.3504	I.ricinus	h	[126]
662	8.75577	51.3503	I.ricinus	h	[126]
663	9.17465	50.9946	I.ricinus	h	[126]
664	8.93454	51.1301	I.ricinus	h	[126]
665	8.93194	51.1357	I.ricinus	h	[126]
666	8.93353	51.1325	I.ricinus	h	[126]
667	8.22251	50.6942	I.ricinus	h	[126]
668	8.22271	50.6942	I.ricinus	h	[126]
669	9.13013	50.4425	I.ricinus	h	[126]
670	9.14048	50.5372	I.ricinus	h	[126]
671	9.53016	50.4336	I.ricinus	h	[126]
672	9.18933	50.5129	I.ricinus	h	[126]
673	9.22235	50.5586	I.ricinus	h	[126]
674	9.40281	50.1692	I.ricinus	h	[126]
675	9.24401	50.5643	I.ricinus	h	[126]
676	9.22622	50.5233	I.ricinus	h	[126]
677	9.20924	50.4885	I.ricinus	h	[126]
678	9.22428	50.4898	I.ricinus	h	[126]
679	9.21153	50.4782	I.ricinus	h	[126]
680	9.21123	50.478	I.ricinus	h	[126]
681	9.12807	50.5404	I.ricinus	h	[126]
682	10.2251	50.6163	I.ricinus	h	[126]
683	10.2252	50.6177	I.ricinus	h	[126]
684	10.242	50.6081	I.ricinus	h	[126]
685	10.2419	50.6075	I.ricinus	h	[126]
686	9.34671	50.452	I.ricinus	h	[126]
687	10.036	50.5073	I.ricinus	h	[126]
688	10.0242	50.5408	I.ricinus	h	[126]
689	10.0294	50.5389	I.ricinus	h	[126]
690	10.0306	50.539	I.ricinus	h	[126]
691	10.0306	50.539	I.ricinus	h	[126]
692	10.0256	50.5355	I.ricinus	h	[126]
693	10.0359	50.5675	I.ricinus	h	[126]
694	10.0354	50.5692	I.ricinus	h	[126]
695	10.0355	50.5695	I.ricinus	h	[126]
696	10.0273	50.5685	I.ricinus	h	[126]
697	10.0305	50.5657	I.ricinus	h	[126]
698	10.0302	50.566	I.ricinus	h	[126]
699	10.0295	50.5656	I.ricinus	h	[126]
700	10.0315	50.565	I.ricinus	h	[126]
701	9.922	50.5327	I.ricinus	h	[126]
702	9.91933	50.5344	I.ricinus	h	[126]
703	9.92069	50.5345	I.ricinus	h	[126]
704	9.92153	50.5351	I.ricinus	h	[126]
705	9.92304	50.5352	I.ricinus	h	[126]
706	9.92357	50.5355	I.ricinus	h	[126]
707	9.92276	50.5358	I.ricinus	h	[126]
708	9.92233	50.5356	I.ricinus	h	[126]
709	10.1803	50.4195	I.ricinus	h	[126]
710	10.0248	51.0643	I.ricinus	h	[126]
711	7.60012	51.3858	I.ricinus	h	[126]
712	9.83263	50.6677	I.ricinus	h	[126]
713	8.97892	51.1663	I.ricinus	h	[126]
714	8.97452	51.162	I.ricinus	h	[126]
715	8.97075	51.1748	I.ricinus	h	[126]
716	8.97075	51.1748	I.ricinus	h	[126]
717	9.92777	50.513	I.ricinus	h	[126]
718	9.91479	50.4974	I.ricinus	h	[126]
719	9.91415	50.5008	I.ricinus	h	[126]
720	9.91149	50.503	I.ricinus	h	[126]
721	9.76152	50.4703	I.ricinus	h	[126]
722	11.477	49.5159	I.ricinus	h	[126]
723	10.0252	50.5107	I.ricinus	h	[126]
724	9.27605	50.3163	I.ricinus	h	[126]
725	9.27567	50.3157	I.ricinus	h	[126]
726	9.27556	50.3137	I.ricinus	h	[126]
727	9.2756	50.3137	I.ricinus	h	[126]
728	9.27586	50.3119	I.ricinus	h	[126]
729	9.97272	50.28	I.ricinus	h	[126]
730	9.97266	50.2799	I.ricinus	h	[126]
731	10.0429	50.7144	I.ricinus	h	[126]
732	9.85125	50.5674	I.ricinus	h	[126]
733	10.0248	50.7093	I.ricinus	h	[126]
734	10.0462	50.7147	I.ricinus	h	[126]
735	10.0416	50.7147	I.ricinus	h	[126]
736	10.004	50.5123	I.ricinus	h	[126]
737	9.99488	50.5083	I.ricinus	h	[126]
738	10.0456	50.7145	I.ricinus	h	[126]
739	10.0456	50.7143	I.ricinus	h	[126]
740	10.0454	50.7144	I.ricinus	h	[126]
741	10.0454	50.7148	I.ricinus	h	[126]
742	10.0454	50.7144	I.ricinus	h	[126]
743	9.97219	50.2785	I.ricinus	h	[126]
744	9.97165	50.2785	I.ricinus	h	[126]
745	9.9717	50.2785	I.ricinus	h	[126]
746	9.97165	50.2786	I.ricinus	h	[126]
747	9.99676	50.5054	I.ricinus	h	[126]
748	10.0298	50.5105	I.ricinus	h	[126]
749	10.0307	50.51	I.ricinus	h	[126]
750	10.0301	50.5105	I.ricinus	h	[126]
751	10.0301	50.5104	I.ricinus	h	[126]
752	10.0238	50.5107	I.ricinus	h	[126]
753	9.98764	50.5035	I.ricinus	h	[126]
754	9.9876	50.5035	I.ricinus	h	[126]
755	9.99649	50.5052	I.ricinus	h	[126]
756	9.9876	50.5035	I.ricinus	h	[126]
757	9.98759	50.5035	I.ricinus	h	[126]
758	9.98761	50.5035	I.ricinus	h	[126]
759	9.99091	50.5069	I.ricinus	h	[126]
760	9.98962	50.5068	I.ricinus	h	[126]
761	10.0279	50.5103	I.ricinus	h	[126]
762	10.0233	50.5105	I.ricinus	h	[126]
763	10.0234	50.5108	I.ricinus	h	[126]
764	10.0261	50.5112	I.ricinus	h	[126]
765	10.0217	50.511	I.ricinus	h	[126]
766	10.022	50.5112	I.ricinus	h	[126]
767	10.1122	50.5926	I.ricinus	h	[126]
768	9.27466	50.3205	I.ricinus	h	[126]
769	9.27494	50.3208	I.ricinus	h	[126]
770	9.27312	50.3215	I.ricinus	h	[126]
771	9.27497	50.3208	I.ricinus	h	[126]
772	9.2769	50.3173	I.ricinus	h	[126]
773	9.27494	50.3209	I.ricinus	h	[126]
774	9.27685	50.3174	I.ricinus	h	[126]
775	9.65701	51.152	I.ricinus	h	[126]
776	9.43519	50.7593	I.ricinus	h	[126]
777	9.27453	50.3191	I.ricinus	h	[126]
778	9.2745	50.3182	I.ricinus	h	[126]
779	9.27489	50.3201	I.ricinus	h	[126]
780	9.27491	50.3201	I.ricinus	h	[126]
781	9.27481	50.3202	I.ricinus	h	[126]
782	9.27393	50.3209	I.ricinus	h	[126]
783	9.94611	50.3213	I.ricinus	h	[126]
784	9.94397	50.6298	I.ricinus	h	[126]
785	9.93285	50.6373	I.ricinus	h	[126]
786	9.93295	50.6355	I.ricinus	h	[126]
787	9.94578	50.6312	I.ricinus	h	[126]
788	9.94699	50.6298	I.ricinus	h	[126]
789	9.821	50.5039	I.ricinus	h	[126]
790	7.91756	49.2478	I.ricinus	u	[126]
791	7.88	49.09	I.ricinus	u	[126]
792	7.33	49.26	I.ricinus	u	[126]
793	6.7	49.34	I.ricinus	u	[126]
794	6.69349	49.3359	I.ricinus	u	[126]
795	7.88	49.59	I.ricinus	u	[126]
796	7.28	49.72	I.ricinus	u	[126]
797	7.26	49.66	I.ricinus	u	[126]
798	6.64	49.38	I.ricinus	u	[126]
799	8.06711	49.2941	I.ricinus	u	[126]
800	7.59	49.16	I.ricinus	u	[126]
801	7.9	49.59	I.ricinus	u	[126]
802	7.4	49.89	I.ricinus	u	[126]
803	7.48	49.24	I.ricinus	u	[126]
804	7.16	49.95	I.ricinus	u	[126]
805	6.61	49.35	I.ricinus	u	[126]
806	7.32	49.28	I.ricinus	u	[126]
807	7.29	49.28	I.ricinus	u	[126]
808	7.28	49.29	I.ricinus	u	[126]
809	7.97	49.1	I.ricinus	u	[126]
810	7.6185	49.246	I.ricinus	u	[126]
811	6.67206	49.3253	I.ricinus	u	[126]
812	7.59019	49.3429	I.ricinus	u	[126]
813	7.12	49.91	I.ricinus	u	[126]
814	7.78	49.73	I.ricinus	u	[126]
815	7.61	49.26	I.ricinus	u	[126]
816	7.14048	49.2501	I.ricinus	u	[126]
817	6.68	49.33	I.ricinus	u	[126]
818	7.38757	49.8576	I.ricinus	u	[126]
819	7.39	49.86	I.ricinus	u	[126]
820	7.77	49.09	I.ricinus	u	[126]
821	7.32	49.28	I.ricinus	u	[126]
822	7.21	49.28	I.ricinus	u	[126]
823	7.51	49.13	I.ricinus	u	[126]
824	7.53	50.28	I.ricinus	u	[126]
825	7.84	49.1	I.ricinus	u	[126]
826	6.57	49.56	I.ricinus	u	[126]
827	7.38	49.89	I.ricinus	u	[126]
828	6.88	49.39	I.ricinus	u	[126]
829	7.38	49.89	I.ricinus	u	[126]
830	7.25	50.01	I.ricinus	u	[126]
831	7.27	49.98	I.ricinus	u	[126]
832	7.58	49.14	I.ricinus	u	[126]
833	8.36504	50.7416	I.trianguliceps	h	[126]
834	10.0727	53.6876	I.apronophorus	l	[127]
835	9.04407	53.7293	I.ricinus	h	[128]
836	7.33352	52.5037	I.ricinus	h	[128]
837	7.27789	52.5048	I.ricinus	h	[128]
838	9.17389	52.6377	I.ricinus	h	[128]
839	8.87806	52.5433	I.ricinus	h	[128]
840	9.39965	52.3195	I.ricinus	h	[128]
841	10.0278	52.637	I.ricinus	h	[128]
842	10.3318	52.5232	I.ricinus	h	[128]
843	11.2595	49.8078	I.vespertilionis	h	[129]
844	11.5688	49.7029	I.vespertilionis	h	[129]
845	11.5308	49.6047	I.vespertilionis	h	[129]
846	11.5506	49.4138	I.vespertilionis	h	[129]
847	10.173	48.549	I.vespertilionis	h	[130]
848	9.522	48.542	I.vespertilionis	h	[130]
849	7.85404	51.3781	I.vespertilionis	h	[131]
850	9.0954	54.4909	I.ricinus	l	[132]
851	7.8295	53.4513	I.ricinus	l	[132]
852	7.0092	53.68	I.ricinus	l	[132]
853	13.7416	52.98	I.ricinus	l	[132]
854	13.037	52.5636	I.ricinus	l	[132]
